# Supplementary material for: Acylation of glycerolipids in mycobacteria
Source: Nat Commun. 2023 Oct 23;14:6694. doi: 10.1038/s41467-023-42478-x (PMC10593935; doi:10.1038/s41467-023-42478-x)
Supplement: Supplementary file 4 — Source data [file 41467_2023_42478_MOESM4_ESM.xlsx]

## Sheet: Fig 1B
Figure 1B (uncropped image)

## Sheet: Fig 1D
	Msmg/pSETetR (ATc-1ng/mL)			Msmg/pSETetR (ATc-5ng/mL)			Msmg/pSETetR (ATc-10ng/mL)			Msmg/pSETetR (ATc-50ng/mL)			MsmgΔplsM/pSeTetR-plsMtb(ATc-1ng/mL)			MsmgΔplsM/pSeTetR-plsMtb(ATc-5ng/mL)			MsmgΔplsM/pSeTetR-plsMtb(ATc-10ng/mL)			MsmgΔplsM/pSeTetR-plsMtb(ATc-50ng/mL)
Time(Hrs)	Mean	SD	Replicates	Mean	SD	Replicates	Mean	SD	Replicates	Mean	SD	Replicates	Mean	SD	Replicates	Mean	SD	Replicates	Mean	SD	Replicates	Mean	SD	Replicates
0	0.02	0	3	0.02	0	3	0.02	0	3	0.02	0	3	0.02	0	3	0.02	0	3	0.02	0	3	0.02	0	3
14	0.09	0.01	3	0.09	0.02	3	0.08	0.02	3	0.08	0.01	3	0.02	0	3	0.04	0	3	0.05	0.01	3	0.05	0.01	3
18	0.29	0.02	3	0.33	0.03	3	0.28	0.02	3	0.27	0.03	3	0.07	0	3	0.16	0.01	3	0.18	0.01	3	0.18	0.02	3
24	0.62	0.03	3	0.74	0.07	3	0.57	0.06	3	0.63	0.02	3	0.05	0.01	3	0.26	0.02	3	0.35	0.02	3	0.38	0.03	3
28	0.82	0.05	3	0.88	0.07	3	0.79	0.02	3	0.87	0.01	3	0.06	0	3	0.36	0.03	3	0.54	0.04	3	0.68	0.05	3
34	1.18	0.13	3	1.16	0.05	3	1.09	0.04	3	1.15	0.01	3	0.07	0.02	3	0.45	0.04	3	0.74	0.06	3	1.02	0.02	3
38	1.33	0.18	3	1.32	0.08	3	1.2	0.03	3	1.26	0.01	3	0.18	0.01	3	0.55	0.03	3	0.82	0.05	3	1.19	0.02	3
42	1.41	0.24	3	1.35	0.05	3	1.29	0.03	3	1.32	0.02	3	0.37	0.03	3	0.63	0.03	3	0.87	0.05	3	1.27	0.01	3
46	1.48	0.27	3	1.43	0.07	3	1.35	0.03	3	1.37	0.02	3	0.7	0.01	3	0.73	0.06	3	0.94	0.04	3	1.34	0.03	3
58	1.66	0.35	3	1.6	0.06	3	1.5	0.04	3	1.54	0.01	3	1.14	0.03	3	1	0.02	3	1.07	0.07	3	1.52	0.01	3
82	1.84	0.44	3	1.63	0.09	3	1.59	0.07	3	1.61	0.02	3	1.39	0.03	3	1.21	0.03	3	1.11	0.01	3	1.58	0.01	3

## Sheet: Fig 1E
Figure 1E (uncropped image)

## Sheet: Fig 1F
	Glycerophospholipids (ng)/10 µg of total lipids
	Msmg/pSETetR -1ng(ATc)		Msmg∆plsM/pSETetR-plsMsmg - 1ng(ATc)		Msmg/pSETetR -50ng(ATc)		Msmg∆plsM/pSETetR-plsMsmg - 50ng(ATc)
DAG	239.41	233.01	212.87	213.34	238.45	239.44	253.13	248.04
TAG	1487.9	1484.71	515.965	517.619	1627.54	1639.04	895.057	897.746
FFA	554.67	560.41	593.2	593.08	510.03	513.59	507.64	490.3
LPE	8.54	8.35	5.87	5.62	7.96	8.07	9.99	9.69
PA	15.85	14.71	47.06	36.37	13.25	12.01	25.82	23.7
PS	29.29	30.31	23.58	17.31	45.84	51.44	50.58	51.13
PG	5.32	5.8	7.03	7.19	5.54	5.61	7.37	7.48
PE	1326.59	1322.08	539.05	529.52	1359.51	1394.6	1574.14	1551.85
CL	2530.79	2735.88	2096.65	2046.09	2813.56	2895.65	3072.46	3132.97
PI	2129.21	2177.15	301.84	308.55	1999.24	2008.78	2268.78	2277.49
AC1PIM2	1202.76	1163.59	1600.92	1756.02	1109.08	1143.23	1370.52	1362.2
AC2PIM2	661.56	756.25	1079.62	956.16	770.52	788.91	405.33	370.37

## Sheet: Fig 1F inset
	Glycerophospholipids (ng)/10 µg of total lipids
	Msmg/pSETetR -1ng(ATc)		Msmg∆plsM/pSETetR-plsMsmg - 1ng(ATc)		Msmg/pSETetR -50ng(ATc)		Msmg∆plsM/pSETetR-plsMsmg - 50ng(ATc)
LPE	8.54	8.35	5.87	5.62	7.96	8.07	9.99	9.69
PA	15.85	14.71	47.06	36.37	13.25	12.01	25.82	23.7
PS	29.29	30.31	23.58	17.31	45.84	51.44	50.58	51.13
PG	5.32	5.8	7.03	7.19	5.54	5.61	7.37	7.48

## Sheet: Fig 1G 
		Relative abundance (%)
		Msmg/pSETetR -1ng(ATc)		Msmg∆plsM/pSETetR-plsMsmg - 1ng(ATc)		Msmg/pSETetR -50ng(ATc)		Msmg∆plsM/pSETetR-plsMsmg - 50ng(ATc)
DAG	∆0	71.2	71.05	26.64	26.2	82.53	82.22	90.13	88.68
	∆1	126.93	125.1	97.06	99.59	117.43	118.28	116.05	113.49
	∆2	41.275	36.8553	89.1641	87.5512	38.4931	38.9386	46.9446	45.8673
TAG	∆0	94.42	93.05	24.75	24.95	120.97	121.43	91.56	91.1
	∆1	538.31	534.42	150.35	150.55	583.84	586.1	349.43	349.58
	∆2	583	583.19	213.05	213.91	625.51	635.14	326.26	326.92
	∆3	272.17	274.06	127.82	128.2	297.21	296.37	127.81	130.15
PE	∆0	633.1	630.61	185.62	178.93	723.98	747.42	1018.74	1003.22
	∆1	584.47	582.32	237.32	231.66	544.31	553.92	501.41	495.24
	∆2	109.02	109.15	116.11	118.93	91.21	93.26	53.99	53.38
CL	∆0	0.39	0.39	0.82	0.69	0.69	0.54	1.24	1.27
	∆1	127.72	131.63	45.55	43.06	148.03	147.17	238.05	237.28
	∆2	179.1	192.1	101.63	100.61	200.58	203.39	207.19	215.9
	∆3	1403.78	1556.57	696.75	694.73	1599.53	1644.05	1574.69	1616.63
	∆4	780.71	814.9	1131.64	1104.46	823.95	858.46	992.98	1012.27
	∆5	39.09	40.27	120.26	102.55	40.77	42.03	58.31	49.63
PI	∆0	1369.04	1402.55	162.48	170.67	1439.79	1439.2	1814.54	1821.18
	∆1	706.24	721.33	112.35	111.11	524.99	535.43	438.18	437.54
	∆2	53.94	53.27	27	26.78	34.46	34.15	16.06	18.77
Ac1PIM2	∆0	766.66	778.41	398.67	392.57	748.25	777.98	954.91	935.08
	∆1	394.67	352.06	800.91	795.45	334.28	336.48	390.4	390.84
	∆2	41.43	33.12	401.35	568	26.55	28.77	25.21	36.28
Ac2PIM2	∆0	223.12	330.07	103.3	100.29	426.56	435.63	180.37	178.79
	∆1	321.26	318.33	415.03	331.6	245.66	256.41	181.43	150.95
	∆2	99.69	89.88	355.52	356.83	82.37	84.46	36.95	36.38
	∆3	17.49	17.97	205.77	167.44	15.91	12.42	6.58	4.25

## Sheet: Fig 2A
Figure 2A (uncropped image)

## Sheet: Fig 2B
	Msmg WT/pMVGH1			MsmgΔplsM/pSETetR-plsMtb (ATc-50ng/mL)			MsmgΔplsM/pMVGH1-plsCcoli (Clone #32)			MsmgΔplsM/pMVGH1-plsCcoli (Clone #34)
Time(Hrs)	Mean	SD	Replicates	Mean	SD	Replicates	Mean	SD	Replicates	Mean	SD	Replicates
0	0.01	0	3	0.01	0	3	0.01	0	3	0.01	0	3
17.5	0.3	0.01	3	0.12	0.01	3	0.07	0.01	3	0.05	0	3
22	0.55	0.05	3	0.24	0	3	0.06	0.01	3	0.04	0.01	3
25	0.67	0.05	3	0.49	0.01	3	0.05	0.01	3	0.02	0	3
29	0.8	0.04	3	0.79	0.05	3	0.08	0	3	0.04	0	3
41	1.05	0.03	3	1.17	0.02	3	0.33	0.03	3	0.21	0	3
45	1.13	0.02	3	1.27	0.02	3	0.53	0.04	3	0.35	0.01	3
49	1.16	0.04	3	1.32	0.01	3	0.7	0.05	3	0.51	0.02	3
54	1.32	0.03	3	1.46	0.02	3	1	0.03	3	0.88	0.02	3
65	1.41	0.02	3	1.46	0	3	1.21	0.01	3	1.12	0.01	3
68	1.42	0.03	3	1.49	0.02	3	1.25	0.01	3	1.19	0.01	3
73	1.4	0.03	3	1.57	0.02	3	1.28	0.02	3	1.2	0.02	3

## Sheet: Fig 2C
Figure 2C (uncropped image)

## Sheet: Fig 2D
	Peak Areas
Acyl chain length	C-14:0	C16Δ1	C16:0	C18:0	C18Δ1	C19:0	C20:0	C22:0	C24:0	sum
Msmg/pMVGH1	27350000	45110000	573800000	78870000	134600000	289000000	8767000	9360000	33030000	1199887000
MsmgΔplsM/pMVGH1-plsCcoli(Clone-32)	15610000	48710000	143500000	66110000	202900000	49160000	18040000	22990000	74420000	641440000
MsmgΔplsM/pMVGH1-plsCcoli(Clone-34)	20090000	58300000	119300000	47630000	293400000	62880000	15860000	16290000	44290000	678040000
	Relative abundance (%)
Msmg/pMVGH1	2.27938	3.75952	47.8212	6.57312	11.2177	24.0856	0.730652	0.780073	2.75276
MsmgΔplsM/pMVGH1-plsCcoli(Clone-32)	2.43359	7.59385	22.3715	10.3065	31.632	7.66401	2.81242	3.58412	11.602
MsmgΔplsM/pMVGH1-plsCcoli(Clone-34)	2.96295	8.59831	17.5948	7.02466	43.2718	9.27379	2.3391	2.40251	6.53206

[truncated: 7 more sheets: Fig 6, Fig.S1, Fig. S2A, Fig. S2B, Fig. S5A, Fig. S5B, Fig S5C]
